# Supplementary material for: Observational Evidence of Large Contribution from Primary Sources for Carbon Monoxide in the South Asian Outflow
Source: Environ Sci Technol. 2021 Dec 16;56(1):165–74. doi: 10.1021/acs.est.1c05486 (PMC8733925; doi:10.1021/acs.est.1c05486)
Supplement: Supplementary file 2 — es1c05486_si_002.xlsx [file es1c05486_si_002.xlsx]

## Sheet: Metadata
Sheet		Information
Raw Data		This sheet includes the isotope signatures of CO produced from various sources : Fossil Fuel combustion (from individual Stationary vehicles- Sheet 2; from fleet of moving vehicles-Sheet 3); Biomass Burning (C3 plants and C4 plants; Sheet 4); Oxidation of Non-Methane Hydrocarbons (NMHCs- Sheet 5); Oxidation of Methane (CH4; Sheet 6)
The database is built on the following literature:
		C. M. Stevens, L. Krout, D. Walling, A. Venters, The Isotopic Composition of Atmospheric Carbon Monoxide. Earth Planet. Sc. Lett. 16, 147–165 (1972).
		C. M. Stevens, A. F. Wagner, The role of isotope fractionation effects in atmospheric chemsitry, Z. Naturforsch. A., 44, 376–384 (1989).
		C. A. Cantrell, R. E. Shetter, A. H. McDaniel, J. G. Calvert James, A. Davidson, D. C. Lowe, S. C. Tyler Ralph, J. Cicerone, J. P. Greenberg, Carbon kinetic isotope effect in the oxidation of methane by hydroxyl radicals. J. Geophys. Res. 95, 22455-22462 (1990).
		C. A.M. Brenninkmeijer, et al., Measurement of the abundance of 14CO in the atmosphere and the 13C/12C and 18O/16O ratio of atmospheric CO with applications in New Zealand and Antarctica." J. Geophys. Res. 98, 10595-10614 (1993).
		C. A. M. Brenninkmeijer, T. Röckmann, Principal factors determining the 18O/16O ratio of atmospheric CO as derived from observations in the southern hemispheric troposphere and lowermost stratosphere. J. Geophys. Res. 102, 25477 (1997).
		P. Bergamaschi, C. A. M. Brenninkmeijer, M. Hahn, T. Röckmann, D. H. Scharffe, P. J. Crutzen, D. E. J. Worthy, Isotope analysis based source identification for atmospheric CH4 and CO sampled across Russia using the Trans‐Siberian railroad. J. Geophys. Res. 103, 8227-8235 (1998).
		A. K. Huff, M. H. Thiemens, 17O/16O and 18O/16O isotope measurements of atmospheric carbon monoxide and its sources. Geophys. Res. Let. 25, 3509-3512(1998).
		S. Kato, H. Akimoto, M. Bräunlich, T. Röckmann, C. A. M. Brenninkmeijer, Measurements of stable carbon and oxygen isotopic compositions of CO in automobile exhausts and ambient air from semi-urban Mainz, Germany. Geochem. J. 33, 73–77 (1999).
		S. Kato, H. Akimoto, T. Rockmann, M. Braunlich, C. A. M. Brenninkmeijer, Stable isotopic compositions of carbon monoxide from biomass burning experiments. Atmos. Environ. 33, 4357–4362 (1999).
		P. Bergamaschi, R. Hein, C. A. M. Brenninkmeijer, P. J. Crutzen, Inverse modeling of the global CO cycle: 2. Inversion of 13C/12C and 18O/16O isotope ratios. J. Geophys. Res. 105, 1929–1945 (2000).
		T. Röckmann, P. Jöckel, V. Gros, M. Bräunlich, G. Possnert, C. A. M. Brenninkmeijer, Using 14C, 13C, 18O and 17O isotopic variations to provide insights into the high northern latitude surface CO inventory. Atmos. Chem. Phys. 2, 147–159 (2002).
		M. Saurer, A. S. H. Prévôt, J. Dommen, J. Sandradewi, U. Baltensperger, R. T. W. Siegwolf, The influence of traffic and wood combustion on the stable isotopic composition of carbon monoxide. Atmos. Chem. Phys. 9, 3147-3161 (2009).
		M. E. Popa, M. K. Vollmer, A. Jordan, W. A. Brand, S. L. Pathirana, M. Rothe, T. Röckmann, Vehicle emissions of greenhouse gases and related tracers from a tunnel study: CO:CO2, N2O:CO2, CH4:CO2, O2 :CO2 ratios, and the stable isotopes13C and 18O in CO2 and CO. Atmos. Chem. Phys. 14, 2105–2123 (2014).
		I. J. Vimont, J. C. Turnbull, V. V. Petrenko, P. F. Place, A. Karion, N. L. Miles, S. J. Richardson, K. Gurney, R. Patarasuk, C. Sweeney, B. Vaughn, J. W. C. White, Carbon monoxide isotopic measurements in Indianapolis constrain urban source isotopic signatures and support mobile fossil fuel emissions as the dominant wintertime CO source. Elem Sci Anth. 5, 63 (2017).
		S. Naus, T. Röckmann, M. Popa, The isotopic composition of CO in vehicle exhaust. Atmos. Environ. 177, 132–142 (2018).
		C. Qiu, The isotopic signatures of CO in biomass burning emission. Master Thesis IMAU , Utrecht University (2019)
		I. J. Vimont, J. C. Turnbull, V. V. Petrenko, P. F. Place, C. Sweeney, N. Miles, S. Richardson, B. H. Vaughn, J. W. C. White, An improved estimate for the δ13C and δ18O signatures of carbon monoxide produced from atmospheric oxidation of volatile organic compounds. Atmos. Chem. Phys.19, 8547–8562 (2019).

## Sheet: Fossil - Indiv. Stn. vehicles
				13C	18O		Fossil data: row 7-186
Fossil data			mean	-26.1889	24.8176
			s.d.	12.4128	7.3602
			n=	176	176
Region	Location	Site specifications		d13C	d18O	Author & Journal	Fuel type	Engine status
Japan	Testbench			-24.1	22.4	Tsunogai et al. 2003, Atmospheric Environement	Gasoline
	Testbench			-26.2	22.6	Tsunogai et al. 2003, Atmospheric Environement	Gasoline
	Testbench			-24.1	25.6	Tsunogai et al. 2003, Atmospheric Environement	Gasoline
	Testbench			-20.4	28.2	Tsunogai et al. 2003, Atmospheric Environement	Gasoline
	Testbench			-24.2	25.2	Tsunogai et al. 2003, Atmospheric Environement	Gasoline
	Testbench			-14.8	32	Tsunogai et al. 2003, Atmospheric Environement	Gasoline
	Testbench			-10.2	36.1	Tsunogai et al. 2003, Atmospheric Environement	Gasoline
	Testbench			-24.1	25.6	Tsunogai et al. 2003, Atmospheric Environement	Gasoline
	Testbench			-27.3	19.6	Tsunogai et al. 2003, Atmospheric Environement	Gasoline
	Testbench			-8.2	23.7	Tsunogai et al. 2003, Atmospheric Environement	Gasoline
	Testbench			-21.4	27.6	Tsunogai et al. 2003, Atmospheric Environement	Gasoline
	Testbench			-21.3	28.2	Tsunogai et al. 2003, Atmospheric Environement	Gasoline
	Testbench			-23.8	26.9	Tsunogai et al. 2003, Atmospheric Environement	Gasoline
	Testbench			-25.8	24.1	Tsunogai et al. 2003, Atmospheric Environement	Gasoline
	Testbench			-22.3	25.8	Tsunogai et al. 2003, Atmospheric Environement	Gasoline
	Testbench			-25.5	25.4	Tsunogai et al. 2003, Atmospheric Environement	Gasoline
	Testbench			-25.5	24.5	Tsunogai et al. 2003, Atmospheric Environement	Gasoline
	Testbench			-5.4	27.3	Tsunogai et al. 2003, Atmospheric Environement	Gasoline
	Testbench			-5.3	27.9	Tsunogai et al. 2003, Atmospheric Environement	Gasoline
	Testbench			-5.1	28.2	Tsunogai et al. 2003, Atmospheric Environement	Gasoline
	Testbench			-9.5	28.7	Tsunogai et al. 2003, Atmospheric Environement	Gasoline
	Testbench			-18.6	22.9	Tsunogai et al. 2003, Atmospheric Environement	Gasoline
	Testbench			-27.2	15.4	Tsunogai et al. 2003, Atmospheric Environement	Gasoline
	Testbench			-25.9	22.3	Tsunogai et al. 2003, Atmospheric Environement	Gasoline
	Testbench			-26.7	15.4	Tsunogai et al. 2003, Atmospheric Environement	Gasoline
	Testbench			-29.2	20.1	Tsunogai et al. 2003, Atmospheric Environement	Gasoline
	Testbench			-27.4	11.6	Tsunogai et al. 2003, Atmospheric Environement	Gasoline
	Testbench			-26.8	15.1	Tsunogai et al. 2003, Atmospheric Environement	Gasoline
	Testbench			-28.1	21	Tsunogai et al. 2003, Atmospheric Environement	Gasoline
	Testbench			-28.6	20.7	Tsunogai et al. 2003, Atmospheric Environement	Gasoline
	Testbench			-29.3	20	Tsunogai et al. 2003, Atmospheric Environement	Gasoline
	Testbench			-27.5	20.9	Tsunogai et al. 2003, Atmospheric Environement	Gasoline
	Testbench			-29.2	20.3	Tsunogai et al. 2003, Atmospheric Environement	Gasoline
	Testbench			-29.1	20.6	Tsunogai et al. 2003, Atmospheric Environement	Gasoline
	Testbench			-21	13.7	Tsunogai et al. 2003, Atmospheric Environement	Diesel
	Testbench			-20.9	12.7	Tsunogai et al. 2003, Atmospheric Environement	Diesel
	Testbench			-20.8	14.2	Tsunogai et al. 2003, Atmospheric Environement	Diesel
	Testbench			-18.4	14.4	Tsunogai et al. 2003, Atmospheric Environement	Diesel
	Testbench			-18.7	14.4	Tsunogai et al. 2003, Atmospheric Environement	Diesel
	Testbench			-18	15.2	Tsunogai et al. 2003, Atmospheric Environement	Diesel
	Testbench			-18.1	15.5	Tsunogai et al. 2003, Atmospheric Environement	Diesel
	Testbench			-17	17	Tsunogai et al. 2003, Atmospheric Environement	Diesel
	Testbench			-18	17.4	Tsunogai et al. 2003, Atmospheric Environement	Diesel
	Testbench			-25.8	10.1	Tsunogai et al. 2003, Atmospheric Environement	Diesel
	Testbench			-24	10.8	Tsunogai et al. 2003, Atmospheric Environement	Diesel
	Testbench			-18.9	13.5	Tsunogai et al. 2003, Atmospheric Environement	Diesel
	Testbench			-19.5	10.4	Tsunogai et al. 2003, Atmospheric Environement	Diesel
	Testbench			-19.4	10.4	Tsunogai et al. 2003, Atmospheric Environement	Diesel
	Testbench			-19.2	11.8	Tsunogai et al. 2003, Atmospheric Environement	Diesel
	Testbench			-20.5	9.8	Tsunogai et al. 2003, Atmospheric Environement	Diesel
	Testbench			-21	9.9	Tsunogai et al. 2003, Atmospheric Environement	Diesel
	Testbench			-30.07	25.7	Naus et al. 2018, Atmospheric Environment	Petrol
Netherlands	Testbench			-40.37	29.64	Naus et al. 2018, Atmospheric Environment	Petrol
	Testbench			-48.94	29.39	Naus et al. 2018, Atmospheric Environment	Petrol
	Testbench			-48.23	30.27	Naus et al. 2018, Atmospheric Environment	Petrol
	Testbench			-49.42	29.81	Naus et al. 2018, Atmospheric Environment	Petrol
	Testbench			-49.94	30.09	Naus et al. 2018, Atmospheric Environment	Petrol
	Testbench			-48.77	30.73	Naus et al. 2018, Atmospheric Environment	Petrol
	Testbench			-46.88	26.25	Naus et al. 2018, Atmospheric Environment	Petrol
	Testbench			-37.3	30.07	Naus et al. 2018, Atmospheric Environment	Petrol
	Testbench			-24.37	32.77	Naus et al. 2018, Atmospheric Environment	Petrol
	Testbench			-32.07	27.63	Naus et al. 2018, Atmospheric Environment	Petrol
	Testbench			-54.15	27.85	Naus et al. 2018, Atmospheric Environment	Petrol
	Testbench			-9.34	49.98	Naus et al. 2018, Atmospheric Environment	Petrol
	Testbench			-42.38	31.28	Naus et al. 2018, Atmospheric Environment	Petrol
	Testbench			-52.11	31.91	Naus et al. 2018, Atmospheric Environment	Petrol
	Testbench			-55.09	32.37	Naus et al. 2018, Atmospheric Environment	Petrol
	Testbench			-27.64	26.4	Naus et al. 2018, Atmospheric Environment	Petrol
	Testbench			-35.21	28.01	Naus et al. 2018, Atmospheric Environment	Petrol
	Testbench			-18.05	28.25	Naus et al. 2018, Atmospheric Environment	Petrol
	Testbench			-28.61	26.72	Naus et al. 2018, Atmospheric Environment	Petrol
	Testbench			-7.44	28.98	Naus et al. 2018, Atmospheric Environment	Petrol
	Testbench			-11.18	26.92	Naus et al. 2018, Atmospheric Environment	Petrol
	Testbench			-17.74	28.2	Naus et al. 2018, Atmospheric Environment	Petrol
	Testbench			-11.51	27.12	Naus et al. 2018, Atmospheric Environment	Petrol
	Testbench			-8.09	27.96	Naus et al. 2018, Atmospheric Environment	Petrol
	Testbench			-7.08	29.25	Naus et al. 2018, Atmospheric Environment	Petrol
	Testbench			-4.58	30.03	Naus et al. 2018, Atmospheric Environment	Petrol
	Testbench			-6.7	32.01	Naus et al. 2018, Atmospheric Environment	Petrol
	Testbench			-8.16	31.75	Naus et al. 2018, Atmospheric Environment	Petrol
	Testbench			-9.09	30.73	Naus et al. 2018, Atmospheric Environment	Petrol
	Testbench			-20.46	30.49	Naus et al. 2018, Atmospheric Environment	Petrol
	Testbench			-27.23	27.82	Naus et al. 2018, Atmospheric Environment	Petrol
	Testbench			18.35	46.3	Naus et al. 2018, Atmospheric Environment	Petrol
	Testbench			-41.63	28.24	Naus et al. 2018, Atmospheric Environment	Petrol
	Testbench			-40.25	28.61	Naus et al. 2018, Atmospheric Environment	Petrol
	Testbench			-23.87	27.4	Naus et al. 2018, Atmospheric Environment	Petrol
	Testbench			-23.64	26.77	Naus et al. 2018, Atmospheric Environment	Petrol
	Testbench			-45	26.39	Naus et al. 2018, Atmospheric Environment	Petrol
	Testbench			-39.59	32.01	Naus et al. 2018, Atmospheric Environment	Petrol
	Testbench			-42.81	27.38	Naus et al. 2018, Atmospheric Environment	Petrol
	Testbench			-44.45	26.38	Naus et al. 2018, Atmospheric Environment	Petrol
	Testbench			-43.88	26.41	Naus et al. 2018, Atmospheric Environment	Petrol
	Testbench			-43.62	26.83	Naus et al. 2018, Atmospheric Environment	Petrol
	Testbench			-44.55	26	Naus et al. 2018, Atmospheric Environment	Petrol
	Testbench			-42.15	28.01	Naus et al. 2018, Atmospheric Environment	Petrol
	Testbench			-14.27	32.67	Naus et al. 2018, Atmospheric Environment	Petrol
	Testbench			-11.34	32.8	Naus et al. 2018, Atmospheric Environment	Petrol
	Testbench			-11.27	31.07	Naus et al. 2018, Atmospheric Environment	Petrol
	Testbench			-12.79	34.69	Naus et al. 2018, Atmospheric Environment	Petrol
	Testbench			-14.42	34.29	Naus et al. 2018, Atmospheric Environment	Petrol
	Testbench			-15.36	34.98	Naus et al. 2018, Atmospheric Environment	Petrol
	Testbench			-27.18	40.15	Naus et al. 2018, Atmospheric Environment	Petrol
	Testbench			-39.97	30.04	Naus et al. 2018, Atmospheric Environment	Petrol
	Testbench			-39.83	29.93	Naus et al. 2018, Atmospheric Environment	Petrol
	Testbench			-39.59	31.74	Naus et al. 2018, Atmospheric Environment	Petrol
	Testbench			-42.14	30.12	Naus et al. 2018, Atmospheric Environment	Petrol
				-18.58	22.34	Naus et al. 2018, Atmospheric Environment	Diesel	Revving
				-19.03	20.89	Naus et al. 2018, Atmospheric Environment	Diesel	Revving
				-18.56	21.51	Naus et al. 2018, Atmospheric Environment	Diesel	Revving
				-18.66	18.75	Naus et al. 2018, Atmospheric Environment	Diesel	Revving
				-15.54	23.93	Naus et al. 2018, Atmospheric Environment	Diesel	Revving
				-29.84	14.33	Naus et al. 2018, Atmospheric Environment	Diesel	Revving
				-20.08	19.73	Naus et al. 2018, Atmospheric Environment	Diesel	Revving
				-21.07	18.54	Naus et al. 2018, Atmospheric Environment	Diesel	Revving
				-21.71	18.05	Naus et al. 2018, Atmospheric Environment	Diesel	Revving
				-23.69	14.99	Naus et al. 2018, Atmospheric Environment	Diesel	Revving
				-23.59	15.01	Naus et al. 2018, Atmospheric Environment	Diesel	Revving
				-23.88	14.83	Naus et al. 2018, Atmospheric Environment	Diesel	Revving
				-24	14.85	Naus et al. 2018, Atmospheric Environment	Diesel	Revving
				-24.23	15.19	Naus et al. 2018, Atmospheric Environment	Diesel	Revving
				-22.26	17.72	Naus et al. 2018, Atmospheric Environment	Diesel	Revving
				-22.4	17.49	Naus et al. 2018, Atmospheric Environment	Diesel	Revving
				-27.8	25.12	Naus et al. 2018, Atmospheric Environment	Petrol	Revving
				-26.35	31	Naus et al. 2018, Atmospheric Environment	Petrol	Revving
				-25.1	31.85	Naus et al. 2018, Atmospheric Environment	Petrol	Revving
				-22.87	28.21	Naus et al. 2018, Atmospheric Environment	Petrol	Revving
				-22.93	28.95	Naus et al. 2018, Atmospheric Environment	Petrol	Revving
				-34.41	30.76	Naus et al. 2018, Atmospheric Environment	Petrol	Revving
				-30.15	28.74	Naus et al. 2018, Atmospheric Environment	Petrol	Revving
				-41.16	30.97	Naus et al. 2018, Atmospheric Environment	Petrol	Revving
				-37.73	29.52	Naus et al. 2018, Atmospheric Environment	Petrol	Revving
				-42.08	32.73	Naus et al. 2018, Atmospheric Environment	Petrol	Revving
				-41.05	30.68	Naus et al. 2018, Atmospheric Environment	Petrol	Revving
				-36.23	31.06	Naus et al. 2018, Atmospheric Environment	Petrol	Revving
				-24.8	26.96	Naus et al. 2018, Atmospheric Environment	Petrol	Revving
				-4.6	32.93	Naus et al. 2018, Atmospheric Environment	Petrol	Revving
				4.31	30.15	Naus et al. 2018, Atmospheric Environment	Petrol	Revving
				-44.64	29.87	Naus et al. 2018, Atmospheric Environment	Petrol	Revving
				-46.09	29.14	Naus et al. 2018, Atmospheric Environment	Petrol	Revving
				-45.18	28.37	Naus et al. 2018, Atmospheric Environment	Petrol	Revving
				-28.76	13.69	Naus et al. 2018, Atmospheric Environment	Petrol	Revving
				-33.99	31.65	Naus et al. 2018, Atmospheric Environment	Petrol	Revving
				-26.78	10.36	Naus et al. 2018, Atmospheric Environment	Petrol	Revving
				-24.74	13.67	Naus et al. 2018, Atmospheric Environment	Petrol	Revving
				-15.78	28.25	Naus et al. 2018, Atmospheric Environment	Petrol	Parking lot
				-15.78	28.25	Naus et al. 2018, Atmospheric Environment	Petrol	Parking lot
				-27.47	26.53	Naus et al. 2018, Atmospheric Environment	Petrol	Parking lot
				-27.48	24.67	Naus et al. 2018, Atmospheric Environment	Petrol	Parking lot
				-31.71	24.58	Naus et al. 2018, Atmospheric Environment	Petrol	Parking lot
				-43.84	28.65	Naus et al. 2018, Atmospheric Environment	Petrol	Parking lot
				-34.85	27.45	Naus et al. 2018, Atmospheric Environment	Petrol	Parking lot
				-26.32	25.85	Naus et al. 2018, Atmospheric Environment	Petrol	Parking lot
				-2.06	31.31	Naus et al. 2018, Atmospheric Environment	Petrol	Parking lot
				-41.56	30.49	Naus et al. 2018, Atmospheric Environment	Petrol	Parking lot
				-41.22	29.23	Naus et al. 2018, Atmospheric Environment	Petrol	Parking lot
				-21.97	29.93	Naus et al. 2018, Atmospheric Environment	Petrol	Parking lot
				-11.27	24.11	Naus et al. 2018, Atmospheric Environment	Petrol	Parking lot
				-28.12	22.22	Naus et al. 2018, Atmospheric Environment	Petrol	Parking lot
				-28.97	26.5	Naus et al. 2018, Atmospheric Environment	Petrol	Parking lot
				-16.86	35.24	Naus et al. 2018, Atmospheric Environment	Petrol	Parking lot
				-30	25.31	Naus et al. 2018, Atmospheric Environment	Petrol	Parking lot
				-31.61	25.75	Naus et al. 2018, Atmospheric Environment	Petrol	Parking lot
				-29.54	25.6	Naus et al. 2018, Atmospheric Environment	Petrol	Parking lot
				-28.27	22.56	Naus et al. 2018, Atmospheric Environment	Petrol	Parking lot
				-28.77	23.31	Naus et al. 2018, Atmospheric Environment	Petrol	Parking lot
				-41.81	29.66	Naus et al. 2018, Atmospheric Environment	Petrol	Parking lot
				-39.85	0.38	Naus et al. 2018, Atmospheric Environment	Diesel	Parking lot
				-21.58	17.87	Naus et al. 2018, Atmospheric Environment	Diesel	Parking lot
				-21.41	20.32	Naus et al. 2018, Atmospheric Environment	Diesel	Parking lot
				-36.62	10.45	Naus et al. 2018, Atmospheric Environment	Diesel	Parking lot
				-12.73	32.21	Naus et al. 2018, Atmospheric Environment	Diesel	Parking lot
				-29.9	22.3	Kato et al., 1999, Geochemical. Journal	Gasoline	Parking lot
				-22.2	10.9	Kato et al., 1999, Geochemical. Journal	Diesel	Parking lot
				-51.3	20.1	Kato et al., 1999, Geochemical. Journal	Natural gas	Parking lot
				-27.4	24.7	Stevens and Wagner, 1972	World Engine

## Sheet: Fossil- Fleet vehicles
				13C	18O		Fossil data: row 7-290
Fossil data			mean	-27.284	18.9318
			s.d.	1.83187	5.1744
			n=	105	105
Region	Location	Site specifications		d13C	d18O	Author & Journal	Fuel type	Engine status	Ambient sample collection time
Netherlands	Parking garage			-28.33	18.7	Naus et al. 2018, Atmospheric Environment
	Parking garage			-28.22	19.19	Naus et al. 2018, Atmospheric Environment
	Parking garage			-27.31	13.21	Naus et al. 2018, Atmospheric Environment
	Parking garage			-27.9	21.7	Naus et al. 2018, Atmospheric Environment
	Parking garage			-26.19	10.63	Naus et al. 2018, Atmospheric Environment
	Parking garage			-25.52	20.7	Naus et al. 2018, Atmospheric Environment
	Parking garage			-27.57	19.51	Naus et al. 2018, Atmospheric Environment
	Parking garage			-31.05	26.05	Naus et al. 2018, Atmospheric Environment
	Parking garage			-29.46	21.73	Naus et al. 2018, Atmospheric Environment
	Parking garage			-26.96	12.73	Naus et al. 2018, Atmospheric Environment
	Parking garage			-29.08	23.82	Naus et al. 2018, Atmospheric Environment
	Parking garage			-29.37	24.35	Naus et al. 2018, Atmospheric Environment
	Parking garage			-27.02	16.12	Naus et al. 2018, Atmospheric Environment
	Parking garage			-26.6	12.24	Naus et al. 2018, Atmospheric Environment
	Parking garage			-26.19	12.4	Naus et al. 2018, Atmospheric Environment
	Parking garage			-26.8	15.01	Naus et al. 2018, Atmospheric Environment
	Parking garage			-27	13.82	Naus et al. 2018, Atmospheric Environment
	Parking garage			-26.42	20.26	Naus et al. 2018, Atmospheric Environment
	Parking garage			-25.99	16.37	Naus et al. 2018, Atmospheric Environment
	Parking garage			-26.47	11.82	Naus et al. 2018, Atmospheric Environment
	Parking garage			-26.44	12.86	Naus et al. 2018, Atmospheric Environment
	Parking garage			-26.18	12.56	Naus et al. 2018, Atmospheric Environment
	Parking garage			-26.25	14.2	Naus et al. 2018, Atmospheric Environment
	Parking garage			-29.06	22.65	Naus et al. 2018, Atmospheric Environment
	Parking garage			-28.07	18.59	Naus et al. 2018, Atmospheric Environment
	Highway			-32.35	12.85	Naus et al. 2018, Atmospheric Environment
	Highway			-32.24	9.9	Naus et al. 2018, Atmospheric Environment
	Highway			-28.43	15.04	Naus et al. 2018, Atmospheric Environment
	Highway			-29.54	12.86	Naus et al. 2018, Atmospheric Environment
	Highway			-26.14	14.3	Naus et al. 2018, Atmospheric Environment
	Highway			-29.03	13.74	Naus et al. 2018, Atmospheric Environment
	Highway			-26.69	23.26	Naus et al. 2018, Atmospheric Environment
	Highway			-29.45	18.16	Naus et al. 2018, Atmospheric Environment
	Highway			-28.39	9.11	Naus et al. 2018, Atmospheric Environment
	Highway			-29.12	12.28	Naus et al. 2018, Atmospheric Environment
	Highway			-29.21	23.34	Naus et al. 2018, Atmospheric Environment
	Highway			-28.9	11.59	Naus et al. 2018, Atmospheric Environment
	Highway			-28.71	10.28	Naus et al. 2018, Atmospheric Environment
	Highway			-29.42	12.57	Naus et al. 2018, Atmospheric Environment
	Highway			-26.39	18.21	Naus et al. 2018, Atmospheric Environment
	Highway			-28.08	18.15	Naus et al. 2018, Atmospheric Environment
Switzerland	Tunnel	Exit		-26.711	23.9567	Popa et al., 2014 Atmospheric Chemistry and Physics
	Tunnel	Exit		-25.0017	24.7871	Popa et al., 2014 Atmospheric Chemistry and Physics
	Tunnel	Exit		-27.278	23.5743	Popa et al., 2014 Atmospheric Chemistry and Physics
	Tunnel	Exit		-26.4176	24.575	Popa et al., 2014 Atmospheric Chemistry and Physics
	Tunnel	Exit		-25.9142	24.5601	Popa et al., 2014 Atmospheric Chemistry and Physics
	Tunnel	Exit		-23.195	24.0532	Popa et al., 2014 Atmospheric Chemistry and Physics
	Tunnel	Exit		-22.3354	24.4605	Popa et al., 2014 Atmospheric Chemistry and Physics
	Tunnel	Exit		-27.6307	22.3376	Popa et al., 2014 Atmospheric Chemistry and Physics
	Tunnel	Exit		-27.0297	25.5757	Popa et al., 2014 Atmospheric Chemistry and Physics
	Tunnel	Exit		-27.3897	23.0705	Popa et al., 2014 Atmospheric Chemistry and Physics
	Tunnel	Exit		-27.1318	22.9829	Popa et al., 2014 Atmospheric Chemistry and Physics
	Tunnel	Exit		-25.2232	22.8375	Popa et al., 2014 Atmospheric Chemistry and Physics
	Tunnel	Exit		-24.1849	22.8873	Popa et al., 2014 Atmospheric Chemistry and Physics
	Tunnel	Exit		-26.1133	22.945	Popa et al., 2014 Atmospheric Chemistry and Physics
	Tunnel	Exit		-25.3569	24.333	Popa et al., 2014 Atmospheric Chemistry and Physics
	Tunnel	Exit		-25.5755	23.5843	Popa et al., 2014 Atmospheric Chemistry and Physics
	Tunnel	Exit		-25.6879	25.042	Popa et al., 2014 Atmospheric Chemistry and Physics
	Tunnel	Exit		-25.5813	24.4734	Popa et al., 2014 Atmospheric Chemistry and Physics
	Tunnel	Exit		-25.2057	24.0582	Popa et al., 2014 Atmospheric Chemistry and Physics
	Tunnel	Exit		-24.935	24.4027	Popa et al., 2014 Atmospheric Chemistry and Physics
	Tunnel	Exit		-26.254	25.038	Popa et al., 2014 Atmospheric Chemistry and Physics
	Tunnel	Exit		-26.098	25.7011	Popa et al., 2014 Atmospheric Chemistry and Physics
	Tunnel	Exit		-26.0225	22.6961	Popa et al., 2014 Atmospheric Chemistry and Physics
	Tunnel	Exit		-25.6811	23.6221	Popa et al., 2014 Atmospheric Chemistry and Physics
	Tunnel	Exit		-26.6095	24.0801	Popa et al., 2014 Atmospheric Chemistry and Physics
	Tunnel	Exit		-26.2327	24.3311	Popa et al., 2014 Atmospheric Chemistry and Physics
	Tunnel	Exit		-25.414	24.5322	Popa et al., 2014 Atmospheric Chemistry and Physics
	Tunnel	Exit		-25.2386	23.8093	Popa et al., 2014 Atmospheric Chemistry and Physics
	Tunnel	Exit		-26.2111	24.118	Popa et al., 2014 Atmospheric Chemistry and Physics
	Tunnel	Exit		-24.4565	23.7814	Popa et al., 2014 Atmospheric Chemistry and Physics
	Tunnel	Exit		-23.129	24.2554	Popa et al., 2014 Atmospheric Chemistry and Physics
	Tunnel	Exit		-24.5127	24.6029	Popa et al., 2014 Atmospheric Chemistry and Physics
	Tunnel	Exit		-23.6797	25.3606	Popa et al., 2014 Atmospheric Chemistry and Physics
	Tunnel	Exit		-27.8163	24.5103	Popa et al., 2014 Atmospheric Chemistry and Physics
	Tunnel	Exit		-27.5411	24.809	Popa et al., 2014 Atmospheric Chemistry and Physics
	Tunnel	Exit		-25.6908	24.8389	Popa et al., 2014 Atmospheric Chemistry and Physics
	Tunnel	Exit		-25.2483	25.1834	Popa et al., 2014 Atmospheric Chemistry and Physics
	Tunnel	Exit		-24.8731	23.8372	Popa et al., 2014 Atmospheric Chemistry and Physics
	Tunnel	Exit		-28.0207	19.2062	Popa et al., 2014 Atmospheric Chemistry and Physics
	Tunnel	Entrance		-29.0925	18.3917	Popa et al., 2014 Atmospheric Chemistry and Physics
	Tunnel	Entrance		-28.9528	12.3388	Popa et al., 2014 Atmospheric Chemistry and Physics
	Tunnel	Entrance		-29.351	9.7629	Popa et al., 2014 Atmospheric Chemistry and Physics
	Tunnel	Entrance		-28.9185	9.4502	Popa et al., 2014 Atmospheric Chemistry and Physics
	Tunnel	Entrance		-28.0739	16.7089	Popa et al., 2014 Atmospheric Chemistry and Physics
	Tunnel	Entrance		-28.1961	16.9947	Popa et al., 2014 Atmospheric Chemistry and Physics
	Tunnel	Entrance		-28.2305	18.2841	Popa et al., 2014 Atmospheric Chemistry and Physics
	Tunnel	Entrance		-27.5105	18.8696	Popa et al., 2014 Atmospheric Chemistry and Physics
	Tunnel	Entrance		-27.9845	14.4945	Popa et al., 2014 Atmospheric Chemistry and Physics
	Tunnel	Entrance		-28.0053	15.8002	Popa et al., 2014 Atmospheric Chemistry and Physics
	Tunnel	Entrance		-28.2954	15.2864	Popa et al., 2014 Atmospheric Chemistry and Physics
	Tunnel	Entrance		-27.8596	19.4654	Popa et al., 2014 Atmospheric Chemistry and Physics
	Tunnel	Entrance		-28.5091	18.0491	Popa et al., 2014 Atmospheric Chemistry and Physics
	Tunnel	Entrance		-28.6361	11.832	Popa et al., 2014 Atmospheric Chemistry and Physics
	Tunnel	Entrance		-28.0084	19.775	Popa et al., 2014 Atmospheric Chemistry and Physics
	Tunnel	Entrance		-29.0593	14.0155	Popa et al., 2014 Atmospheric Chemistry and Physics
	Tunnel	Entrance		-29.3095	13.5993	Popa et al., 2014 Atmospheric Chemistry and Physics
	Tunnel	Entrance		-29.0139	14.4925	Popa et al., 2014 Atmospheric Chemistry and Physics
	Tunnel	Entrance		-29.4024	14.5496	Popa et al., 2014 Atmospheric Chemistry and Physics
	Tunnel	Entrance		-29.9629	11.5386	Popa et al., 2014 Atmospheric Chemistry and Physics
	Tunnel	Entrance		-30.1326	10.5286	Popa et al., 2014 Atmospheric Chemistry and Physics
	Tunnel	Entrance		-28.7094	12.5359	Popa et al., 2014 Atmospheric Chemistry and Physics
	Tunnel	Entrance		-27.2921	19.01	Popa et al., 2014 Atmospheric Chemistry and Physics
Mainz, Germany	Urban			-28.7	20.7	Kato et al., 1999, Geochemical. Journal
Indianapolis, USA	Urban			-27.45	17.7	Vimont et al., 2017, Elementa

## Sheet: Biomass
			d13C	d18O		Biomass data : Row 7-45
Biomass		mean	-23.2478	17.3737
		s.d.	6.83765	6.36918
		n=	23	19
Region	location		d13C	d18O	Author & Journal	Biomass (type, origin)	Stage of Burning
Japan	Indoor chamber		-27.6		Kato et al. 1999, Atmospheric Environement	Eucalyptus branches (C3, Africa)	original plant
	Indoor chamber		-24	26	Kato et al. 1999, Atmospheric Environement	Eucalyptus branches	Flaming
	Indoor chamber		-29.7	18.4	Kato et al. 1999, Atmospheric Environement	Eucalyptus branches	Smoldering
	Indoor chamber		-27.6		Kato et al. 1999, Atmospheric Environement	Eucalyptus twigs (C3, Africa)	original plant
	Indoor chamber		-24.1	25.4	Kato et al. 1999, Atmospheric Environement	Eucalyptus twigs	Flaming
	Indoor chamber		-29.9	12	Kato et al. 1999, Atmospheric Environement	Eucalyptus twigs	Smoldering
	Indoor chamber		-27		Kato et al. 1999, Atmospheric Environement	Leaves (C3, Germany)	original plant
	Indoor chamber		-26.5	20.5	Kato et al. 1999, Atmospheric Environement	Leaves	Flaming
	Indoor chamber		-33.8	10.9		Leaves	Smoldering
	Indoor chamber		-10.8		Kato et al. 1999, Atmospheric Environement	Maize (C4, Africa)	original plant
	Indoor chamber		-10.2	16.2		Maize	Flaming
	Indoor chamber		-16.5	3		Maize	Smoldering
Switzerland	Indoor chamber/ field		-24.7	16.3	Saurer et al. 2009, Atmospheric Chemistry and Physics	Wood combustion	Flaming and smoldering
Artic - Spitsbergen	Field study		-22.9	17.2	Röckmann et al. 2002, Atmospheric Chemistry and Physics	-	-
USA	Northern Illinois		-25	18	Stevens et al. 1972, Earth and Planetary Science Letters	C3
			-12		Stevens and Wagner, 1989 , Z. Naturforsch	C4
Trans-Siberian	Field		-24	10	Bergamaschi et al. 1998, Journal of Geophysical Research	Siberian Fires
USA	Field			20	Huff and Thiemans 1998, GRL	California widfire
IMAU, Netherlands	Indoor chamber/Field		-28.2	28.5	Quie et al., 2019 (Master thesis)	willow wood chips
			-18.6	13.1
	Indoor chamber/Field		-32.6	18	Quie et al., 2019 (Master thesis)	Amazon forest fires
			-27.2	12.2
	Indoor chamber/Field		-17.8	25.6	Quie et al., 2019 (Master thesis)	Corn (C4)
			-14	18.8

## Sheet: NMHC oxidation
			d13C	d18O		CO from NMHC oxidation data : Row 7-27
NMHC oxidation		mean	-30.9235	-0.153529
		s,d,	1.22858	4.39488
		n=	17	17
Region	location		d13C	d18O	Author & Journal
Artic - Spitsbergen			-32.2	0	Röckmann et al. 2002, Atmospheric chemistry and Physics
Scott Base, Cape Grim- Pan Antarctic			-31.1	-3.01	Brenninkmeijer et al. 1993, Journal of Geophysical Reseach
			-31.4	-2.6
			-31.5	-3.4
			-30.7	-2.8
			-31.1	-1.8
			-30.1	-2.4
			-29.9	-2
			-30.2	-1.6
			-29.7	-0.4
			-29.6	-2
			-29.4	-1.5
			-29	-1.2
USA	Northern Illinois		-32	14.9	Stevens and Wagner, 1989 , Z. Naturforsch
Baring Head , New Zealand			-32.2	0	Brenninkmeijer and Röckmann 1997, Journal of Geophysical Research
Indianapolis, USA			-33.3	4.8	Vimont et al., 2019, Atmospheric chemistry and Physics
			-32.3	2.4

## Sheet: CH4 oxidation
			d13C	d18O		CO from CH4 oxidation data : Row 7-12
CH4 oxidation		mean	-51.8667	0
		s,d,	1.62891	0
		n=	3	3
Region	location		d13C	d18O	Author & Journal
USA	Indoor chamber		-52.6	0	Cantrell et al. 1990, Journal of Geophysical Reseach
Global	Modeling study		-50	0	Bergamaschi et al. 2000, Journal of Geophysical Research
Baring Head , New Zealand			-53	0	Brenninkmeijer and Röckmann 1997, Journal of Geophysical Research
